# Supplementary material for: Serial Changes in Body Composition and the Association with Disease Activity during Treatment in Patients with Crohn’s Disease
Source: Diagnostics (Basel). 2022 Nov 15;12(11):2804. doi: 10.3390/diagnostics12112804 (PMC9689369; doi:10.3390/diagnostics12112804)
Supplement: Supplementary file 1 [file diagnostics-12-02804-s001.zip]

Archive with 1 entries (1 files):
- diagnostics-1984122-supplementary.pdf
